# Supplementary material for: Inhibition of miR-10b treats metastatic breast cancer by targeting stem cell-like properties
Source: Oncotarget. 2024 Aug 26;15:591–606. doi: 10.18632/oncotarget.28641 (PMC11348941; doi:10.18632/oncotarget.28641)
Supplement: Supplementary file 2 [file oncotarget-15-28641-s002.xlsx]

## Sheet: Sheet1
Supplementary Table 1: Biological processes overrepresented by genes downregulated or upregulated by miR-10b inhibition
MDA-MB-231 down		MDA-MB-231 up		4T1 down		4T1 up		231+4T1 down		231+4T1 up		U87 down		U87 up
cellular response to jasmonic acid stimulus	GO:0071395	cell migration	GO:0016477	response to virus	GO:0009615	positive regulation of biological process	GO:0048518	response to virus	GO:0009615	multicellular organism development	GO:0007275	mitotic cell cycle process	GO:1903047	regulation of primary metabolic process	GO:0080090
response to jasmonic acid	GO:0009753	cell motility	GO:0048870	defense response to other organism	GO:0098542	developmental process	GO:0032502	defense response to virus	GO:0051607	system development	GO:0048731	organelle organization	GO:0006996	regulation of nitrogen compound metabolic process	GO:0051171
granulocyte migration	GO:0097530	cell communication	GO:0007154	response to other organism	GO:0051707	positive regulation of cellular process	GO:0048522	response to other organism	GO:0051707	anatomical structure development	GO:0048856	cell cycle process	GO:0022402	DNA-templated transcription	GO:0006351
neutrophil migration	GO:1990266	signaling	GO:0023052	response to external biotic stimulus	GO:0043207	anatomical structure development	GO:0048856	response to external biotic stimulus	GO:0043207	response to endogenous stimulus	GO:0009719	mitotic cell cycle	GO:0000278	regulation of DNA-templated transcription	GO:0006355
granulocyte chemotaxis	GO:0071621	animal organ development	GO:0048513	defense response to virus	GO:0051607	multicellular organism development	GO:0007275	response to biotic stimulus	GO:0009607	positive regulation of multicellular organismal process	GO:0051240	cell cycle	GO:0007049	regulation of RNA biosynthetic process	GO:2001141
positive regulation of biological process	GO:0048518	tissue development	GO:0009888	response to biotic stimulus	GO:0009607	system development	GO:0048731	biological process involved in interspecies interaction between organisms	GO:0044419	cellular response to stimulus	GO:0051716	chromosome segregation	GO:0007059	aromatic compound biosynthetic process	GO:0019438
daunorubicin metabolic process	GO:0044597	anatomical structure development	GO:0048856	biological process involved in interspecies interaction between organisms	GO:0044419	cell differentiation	GO:0030154	defense response to symbiont	GO:0140546	anatomical structure morphogenesis	GO:0009653	sister chromatid segregation	GO:0000819	RNA biosynthetic process	GO:0032774
cellular response to stimulus	GO:0051716	locomotion	GO:0040011	response to interferon-beta	GO:0035456	cellular developmental process	GO:0048869	defense response to other organism	GO:0098542	cell communication	GO:0007154	nuclear chromosome segregation	GO:0098813	nucleobase-containing compound biosynthetic process	GO:0034654
polyketide metabolic process	GO:0030638	regulation of cell communication	GO:0010646	defense response to symbiont	GO:0140546	cell population proliferation	GO:0008283	response to cytokine	GO:0034097	developmental process	GO:0032502	cell division	GO:0051301	cellular nitrogen compound biosynthetic process	GO:0044271
doxorubicin metabolic process	GO:0044598	anatomical structure morphogenesis	GO:0009653	defense response	GO:0006952	regulation of multicellular organismal process	GO:0051239	defense response	GO:0006952	localization	GO:0051179	regulation of cell cycle process	GO:0010564	regulation of RNA metabolic process	GO:0051252
aminoglycoside antibiotic metabolic process	GO:0030647	regulation of cell migration	GO:0030334	innate immune response	GO:0045087	biological regulation	GO:0065007	response to external stimulus	GO:0009605	response to organonitrogen compound	GO:0010243	regulation of biological process	GO:0050789	regulation of nucleobase-containing compound metabolic process	GO:0019219
myeloid leukocyte migration	GO:0097529	cell surface receptor signaling pathway	GO:0007166	response to external stimulus	GO:0009605	regulation of cell population proliferation	GO:0042127	innate immune response	GO:0045087	cell surface receptor signaling pathway	GO:0007166	biological regulation	GO:0065007	heterocycle biosynthetic process	GO:0018130
regulation of cellular process	GO:0050794	regulation of locomotion	GO:0040012	cellular response to interferon-beta	GO:0035458	regulation of developmental process	GO:0050793	antiviral innate immune response	GO:0140374	multicellular organismal process	GO:0032501	chromosome organization	GO:0051276	organic cyclic compound biosynthetic process	GO:1901362
cell surface receptor signaling pathway	GO:0007166	regulation of signaling	GO:0023051	regulation of response to biotic stimulus	GO:0002831	regulation of biological process	GO:0050789	cellular response to cytokine stimulus	GO:0071345	actin filament-based process	GO:0030029	mitotic sister chromatid segregation	GO:0000070	regulation of cellular metabolic process	GO:0031323
response to stimulus	GO:0050896	signal transduction	GO:0007165	regulation of innate immune response	GO:0045088	cell migration	GO:0016477	response to organic substance	GO:0010033	transport	GO:0006810	mitotic nuclear division	GO:0140014	positive regulation of cellular process	GO:0048522
neutrophil chemotaxis	GO:0030593	epithelial cell differentiation	GO:0030855	immune system process	GO:0002376	cell adhesion	GO:0007155	response to type II interferon	GO:0034341	animal organ development	GO:0048513	regulation of cellular component organization	GO:0051128	positive regulation of biological process	GO:0048518
progesterone metabolic process	GO:0042448	developmental process	GO:0032502	response to stress	GO:0006950	multicellular organismal process	GO:0032501	immune response	GO:0006955	signaling	GO:0023052	organelle fission	GO:0048285	regulation of metabolic process	GO:0019222
response to lipid	GO:0033993	regulation of cell motility	GO:2000145	immune response	GO:0006955	animal organ development	GO:0048513	response to stress	GO:0006950	response to oxygen-containing compound	GO:1901700	positive regulation of biological process	GO:0048518	regulation of transcription by RNA polymerase II	GO:0006357
biological regulation	GO:0065007	cellular response to stimulus	GO:0051716	response to cytokine	GO:0034097	anatomical structure morphogenesis	GO:0009653	cellular response to chemical stimulus	GO:0070887	regulation of developmental process	GO:0050793	mitotic cell cycle phase transition	GO:0044772	transcription by RNA polymerase II	GO:0006366
chemotaxis	GO:0006935	regulation of multicellular organismal process	GO:0051239	regulation of response to external stimulus	GO:0032101	negative regulation of cellular process	GO:0048523	cellular response to organic substance	GO:0071310	response to nitrogen compound	GO:1901698	nuclear division	GO:0000280	regulation of cellular biosynthetic process	GO:0031326
taxis	GO:0042330	epithelium development	GO:0060429	regulation of immune system process	GO:0002682	regulation of locomotion	GO:0040012	programmed cell death	GO:0012501	regulation of biological quality	GO:0065008	response to stimulus	GO:0050896	regulation of biosynthetic process	GO:0009889
glycoside metabolic process	GO:0016137	skin development	GO:0043588	regulation of immune response	GO:0050776	locomotion	GO:0040011	cell death	GO:0008219	establishment of localization	GO:0051234	cell cycle phase transition	GO:0044770	regulation of cellular process	GO:0050794
regulation of biological process	GO:0050789	cell-cell junction organization	GO:0045216	positive regulation of response to external stimulus	GO:0032103	regulation of cell migration	GO:0030334	cellular response to type II interferon	GO:0071346	gliogenesis	GO:0042063	regulation of cellular process	GO:0050794	regulation of biological process	GO:0050789
tertiary alcohol metabolic process	GO:1902644	positive regulation of biological process	GO:0048518	regulation of defense response	GO:0031347	negative regulation of biological process	GO:0048519	immune system process	GO:0002376	anatomical structure formation involved in morphogenesis	GO:0048646	regulation of mitotic cell cycle phase transition	GO:1901990	regulation of gene expression	GO:0010468
leukocyte chemotaxis	GO:0030595	positive regulation of cellular process	GO:0048522	cellular response to cytokine stimulus	GO:0071345	regulation of cell motility	GO:2000145	response to lipopolysaccharide	GO:0032496	cell migration	GO:0016477	regulation of cell cycle	GO:0051726	regulation of macromolecule biosynthetic process	GO:0010556
		multicellular organismal process	GO:0032501	regulation of response to stress	GO:0080134	cell development	GO:0048468	regulation of cell population proliferation	GO:0042127	response to organic substance	GO:0010033	positive regulation of cellular process	GO:0048522	biological regulation	GO:0065007
		response to stimulus	GO:0050896	positive regulation of innate immune response	GO:0045089	regulation of response to stimulus	GO:0048583	regulation of canonical NF-kappaB signal transduction	GO:0043122	cellular response to endogenous stimulus	GO:0071495	regulation of cell cycle phase transition	GO:1901987	regulation of macromolecule metabolic process	GO:0060255
		regulation of signal transduction	GO:0009966	positive regulation of response to biotic stimulus	GO:0002833	regulation of cellular process	GO:0050794	response to molecule of bacterial origin	GO:0002237	regulation of multicellular organismal process	GO:0051239	regulation of organelle organization	GO:0033043	positive regulation of cellular metabolic process	GO:0031325
		regulation of developmental process	GO:0050793	positive regulation of immune system process	GO:0002684	response to stimulus	GO:0050896	cell population proliferation	GO:0008283	actin cytoskeleton organization	GO:0030036	cytoskeleton organization	GO:0007010	tissue development	GO:0009888
		multicellular organism development	GO:0007275	regulation of response to stimulus	GO:0048583	cell motility	GO:0048870	regulation of programmed cell death	GO:0043067	import into cell	GO:0098657	cellular response to stimulus	GO:0051716	positive regulation of metabolic process	GO:0009893
		response to endogenous stimulus	GO:0009719	positive regulation of immune response	GO:0050778	positive regulation of multicellular organismal process	GO:0051240	canonical NF-kappaB signal transduction	GO:0007249	nervous system development	GO:0007399	anatomical structure development	GO:0048856	anatomical structure development	GO:0048856
		intracellular signal transduction	GO:0035556	positive regulation of defense response	GO:0031349	tissue development	GO:0009888	NAD biosynthesis via nicotinamide riboside salvage pathway	GO:0034356	cell differentiation	GO:0030154	organonitrogen compound metabolic process	GO:1901564	positive regulation of nitrogen compound metabolic process	GO:0051173
		epidermis development	GO:0008544	activation of innate immune response	GO:0002218	circulatory system development	GO:0072359	response to lipid	GO:0033993	cellular developmental process	GO:0048869	developmental process	GO:0032502	positive regulation of cellular biosynthetic process	GO:0031328
		positive regulation of cell migration	GO:0030335	response to bacterium	GO:0009617	positive regulation of response to stimulus	GO:0048584	negative regulation of cell population proliferation	GO:0008285	positive regulation of developmental process	GO:0051094	regulation of chromosome segregation	GO:0051983	regulation of signal transduction	GO:0009966
		cell adhesion	GO:0007155	organonitrogen compound metabolic process	GO:1901564	response to stress	GO:0006950	response to chemical	GO:0042221	response to stimulus	GO:0050896	cellular response to stress	GO:0033554	negative regulation of nitrogen compound metabolic process	GO:0051172
		biological regulation	GO:0065007	positive regulation of response to stimulus	GO:0048584	cell surface receptor signaling pathway	GO:0007166	response to bacterium	GO:0009617	cell adhesion	GO:0007155	protein metabolic process	GO:0019538	positive regulation of biosynthetic process	GO:0009891
		enzyme-linked receptor protein signaling pathway	GO:0007167	negative regulation of viral process	GO:0048525	nervous system development	GO:0007399			positive regulation of nervous system development	GO:0051962	cellular response to chemical stimulus	GO:0070887	regulation of cell communication	GO:0010646
		positive regulation of cell motility	GO:2000147	cellular response to organic substance	GO:0071310	positive regulation of metabolic process	GO:0009893			positive regulation of neurogenesis	GO:0050769	response to stress	GO:0006950	positive regulation of macromolecule biosynthetic process	GO:0010557
		regulation of cell differentiation	GO:0045595	negative regulation of response to biotic stimulus	GO:0002832	cellular response to stimulus	GO:0051716			regulation of cellular component organization	GO:0051128	negative regulation of biological process	GO:0048519	developmental process	GO:0032502
		positive regulation of locomotion	GO:0040017	cellular response to chemical stimulus	GO:0070887	positive regulation of developmental process	GO:0051094			cell motility	GO:0048870	negative regulation of mitotic cell cycle phase transition	GO:1901991	positive regulation of macromolecule metabolic process	GO:0010604
		regulation of response to stimulus	GO:0048583	interferon-mediated signaling pathway	GO:0140888	apoptotic process	GO:0006915			signal transduction	GO:0007165	positive regulation of cell cycle process	GO:0090068	negative regulation of signal transduction	GO:0009968
		regulation of biological process	GO:0050789	activation of immune response	GO:0002253	regulation of immune system process	GO:0002682			response to chemical	GO:0042221	protein modification process	GO:0036211	regulation of response to stimulus	GO:0048583
		cell-cell signaling	GO:0007267	regulation of viral process	GO:0050792	regulation of cell adhesion	GO:0030155			tissue development	GO:0009888	attachment of spindle microtubules to kinetochore	GO:0008608	regulation of signaling	GO:0023051
		epidermal cell differentiation	GO:0009913	negative regulation of innate immune response	GO:0045824	regulation of primary metabolic process	GO:0080090			regulation of multicellular organismal development	GO:2000026	microtubule-based process	GO:0007017	positive regulation of nucleobase-containing compound metabolic process	GO:0045935
		negative regulation of developmental process	GO:0051093	response to organic substance	GO:0010033	regulation of nitrogen compound metabolic process	GO:0051171			glial cell differentiation	GO:0010001	regulation of mitotic cell cycle	GO:0007346	hemopoiesis	GO:0030097
		muscle structure development	GO:0061061	regulation of viral life cycle	GO:1903900	hemopoiesis	GO:0030097			positive regulation of biological process	GO:0048518	microtubule cytoskeleton organization	GO:0000226	negative regulation of response to stimulus	GO:0048585
		cellular response to transforming growth factor beta stimulus	GO:0071560	regulation of signal transduction	GO:0009966	positive regulation of macromolecule metabolic process	GO:0010604			cellular response to oxygen-containing compound	GO:1901701	DNA replication	GO:0006260	anatomical structure morphogenesis	GO:0009653
		positive regulation of multicellular organismal process	GO:0051240	protein metabolic process	GO:0019538	cell activation	GO:0001775			regulation of hydrolase activity	GO:0051336	metaphase chromosome alignment	GO:0051310	negative regulation of signaling	GO:0023057
		negative regulation of cellular process	GO:0048523	regulation of cytokine-mediated signaling pathway	GO:0001959	cell-cell adhesion	GO:0098609			regulation of transport	GO:0051049	microtubule cytoskeleton organization involved in mitosis	GO:1902850	negative regulation of cell communication	GO:0010648
		negative regulation of response to stimulus	GO:0048585	cytokine-mediated signaling pathway	GO:0019221	positive regulation of cellular metabolic process	GO:0031325			positive regulation of cellular process	GO:0048522	chromosome localization	GO:0050000	negative regulation of DNA-templated transcription	GO:0045892
		response to transforming growth factor beta	GO:0071559	regulation of response to cytokine stimulus	GO:0060759	localization	GO:0051179			cellular localization	GO:0051641	intracellular signal transduction	GO:0035556	negative regulation of nucleobase-containing compound metabolic process	GO:0045934
		response to growth factor	GO:0070848	cytoplasmic pattern recognition receptor signaling pathway	GO:0002753	programmed cell death	GO:0012501			positive regulation of gliogenesis	GO:0014015	multicellular organismal process	GO:0032501	positive regulation of RNA metabolic process	GO:0051254
		negative regulation of biological process	GO:0048519	positive regulation of biological process	GO:0048518	cell death	GO:0008219			circulatory system development	GO:0072359	multicellular organism development	GO:0007275	negative regulation of RNA biosynthetic process	GO:1902679
		regulation of cellular process	GO:0050794	type I interferon production	GO:0032606	regulation of multicellular organismal development	GO:2000026			vesicle-mediated transport	GO:0016192	macromolecule modification	GO:0043412	multicellular organism development	GO:0007275
		response to chemical	GO:0042221	regulation of type I interferon production	GO:0032479	tube development	GO:0035295			regulation of cell communication	GO:0010646	negative regulation of cellular process	GO:0048523	negative regulation of RNA metabolic process	GO:0051253
		cell differentiation	GO:0030154	negative regulation of immune system process	GO:0002683	cellular process	GO:0009987			endocytosis	GO:0006897	DNA metabolic process	GO:0006259	positive regulation of DNA-templated transcription	GO:0045893
		cellular developmental process	GO:0048869	response to stimulus	GO:0050896	response to organic substance	GO:0010033			regulation of monoatomic ion transport	GO:0043269	mitotic spindle organization	GO:0007052	apoptotic process	GO:0006915
		system development	GO:0048731	negative regulation of defense response	GO:0031348	regulation of biological quality	GO:0065008			neurogenesis	GO:0022008	positive regulation of cell cycle	GO:0045787	positive regulation of RNA biosynthetic process	GO:1902680
		anatomical structure formation involved in morphogenesis	GO:0048646	pattern recognition receptor signaling pathway	GO:0002221	transport	GO:0006810			cellular response to chemical stimulus	GO:0070887	kinetochore organization	GO:0051383	programmed cell death	GO:0012501
		regulation of cell growth	GO:0001558	negative regulation of biological process	GO:0048519	neurogenesis	GO:0022008			negative regulation of proteolysis	GO:0045861	regulation of protein localization	GO:0032880	cell death	GO:0008219
		keratinocyte differentiation	GO:0030216	response to type II interferon	GO:0034341	regulation of metabolic process	GO:0019222			regulation of nervous system development	GO:0051960	regulation of sister chromatid segregation	GO:0033045	regulation of developmental process	GO:0050793
		regulation of cellular component organization	GO:0051128	regulation of cell communication	GO:0010646	immune system process	GO:0002376			regulation of synapse organization	GO:0050807	DNA-templated DNA replication	GO:0006261	regulation of multicellular organismal process	GO:0051239
		positive regulation of developmental process	GO:0051094	regulation of signaling	GO:0023051	establishment of localization	GO:0051234			ephrin receptor signaling pathway	GO:0048013	establishment of chromosome localization	GO:0051303	negative regulation of transcription by RNA polymerase II	GO:0000122
		circulatory system development	GO:0072359	innate immune response-activating signaling pathway	GO:0002758	negative regulation of cell population proliferation	GO:0008285			cell-cell adhesion	GO:0098609	regulation of response to stimulus	GO:0048583	cell differentiation	GO:0030154
		intracellular signaling cassette	GO:0141124	regulation of cytokine production	GO:0001817	positive regulation of nitrogen compound metabolic process	GO:0051173			cytoskeleton organization	GO:0007010	cellular localization	GO:0051641	cellular developmental process	GO:0048869
		cellular response to growth factor stimulus	GO:0071363	cytokine production	GO:0001816	regulation of cellular component organization	GO:0051128			regulation of peptidase activity	GO:0052547	regulation of protein metabolic process	GO:0051246	positive regulation of developmental process	GO:0051094
		negative regulation of cell differentiation	GO:0045596	negative regulation of viral genome replication	GO:0045071	cellular response to chemical stimulus	GO:0070887			regulation of signaling	GO:0023051	cell cycle G2/M phase transition	GO:0044839	intracellular signal transduction	GO:0035556
		skin epidermis development	GO:0098773	negative regulation of immune response	GO:0050777	blood vessel development	GO:0001568			cellular response to organic substance	GO:0071310	catabolic process	GO:0009056	cell population proliferation	GO:0008283
		regulation of cell adhesion	GO:0030155	viral life cycle	GO:0019058	regulation of cellular metabolic process	GO:0031323			regulation of synapse structure or activity	GO:0050803	spindle organization	GO:0007051	response to endogenous stimulus	GO:0009719
		negative regulation of lipid biosynthetic process	GO:0051055	negative regulation of response to external stimulus	GO:0032102	regulation of signaling	GO:0023051			cellular response to lipid	GO:0071396	negative regulation of cell cycle phase transition	GO:1901988	tube morphogenesis	GO:0035239
		actin filament-based process	GO:0030029	antiviral innate immune response	GO:0140374	regulation of apoptotic process	GO:0042981			cellular response to organonitrogen compound	GO:0071417	programmed cell death	GO:0012501	negative regulation of cellular process	GO:0048523
		actin cytoskeleton organization	GO:0030036	regulation of viral genome replication	GO:0045069	regulation of cell activation	GO:0050865			synapse organization	GO:0050808	cell death	GO:0008219	cell communication	GO:0007154
				positive regulation of cellular process	GO:0048522	response to external stimulus	GO:0009605			transmembrane receptor protein tyrosine kinase signaling pathway	GO:0007169	regulation of chromosome organization	GO:0033044	negative regulation of biological process	GO:0048519
				viral process	GO:0016032	vasculature development	GO:0001944			cell junction organization	GO:0034330	system development	GO:0048731	system development	GO:0048731
				regulation of pattern recognition receptor signaling pathway	GO:0062207	phosphorus metabolic process	GO:0006793			regulation of localization	GO:0032879	DNA damage response	GO:0006974	negative regulation of metabolic process	GO:0009892
				cellular response to type II interferon	GO:0071346	blood vessel morphogenesis	GO:0048514			supramolecular fiber organization	GO:0097435	regulation of cellular component biogenesis	GO:0044087	anatomical structure formation involved in morphogenesis	GO:0048646
				immune response-activating signaling pathway	GO:0002757	regulation of programmed cell death	GO:0043067			proteolysis	GO:0006508	regulation of mitotic metaphase/anaphase transition	GO:0030071	multicellular organismal-level homeostasis	GO:0048871
				negative regulation of gene expression	GO:0010629	positive regulation of locomotion	GO:0040017			response to lipid	GO:0033993	apoptotic process	GO:0006915	response to stimulus	GO:0050896
				positive regulation of macromolecule metabolic process	GO:0010604	regulation of cell differentiation	GO:0045595			regulation of actin filament-based process	GO:0032970	signaling	GO:0023052	negative regulation of cellular metabolic process	GO:0031324
				positive regulation of cellular metabolic process	GO:0031325	regulation of cell communication	GO:0010646			neuron projection organization	GO:0106027	positive regulation of metabolic process	GO:0009893	signaling	GO:0023052
				response to interferon-alpha	GO:0035455	regulation of macromolecule metabolic process	GO:0060255			macromolecule localization	GO:0033036	regulation of metabolic process	GO:0019222	epithelium development	GO:0060429
				regulation of multicellular organismal process	GO:0051239	negative regulation of multicellular organismal process	GO:0051241			biological regulation	GO:0065007	regulation of metaphase/anaphase transition of cell cycle	GO:1902099	cellular response to stimulus	GO:0051716
				negative regulation of cellular process	GO:0048523	intracellular signal transduction	GO:0035556			regulation of cell population proliferation	GO:0042127	G2/M transition of mitotic cell cycle	GO:0000086	signal transduction	GO:0007165
				immune response-regulating signaling pathway	GO:0002764	positive regulation of cell migration	GO:0030335			tube development	GO:0035295	establishment of localization in cell	GO:0051649	cellular response to chemical stimulus	GO:0070887
				positive regulation of metabolic process	GO:0009893	response to oxygen-containing compound	GO:1901700			protein localization	GO:0008104	metaphase/anaphase transition of mitotic cell cycle	GO:0007091	animal organ morphogenesis	GO:0009887
				programmed cell death	GO:0012501	positive regulation of signaling	GO:0023056			positive regulation of cell development	GO:0010720	non-membrane-bounded organelle assembly	GO:0140694	regulation of cell differentiation	GO:0045595
				cell death	GO:0008219	positive regulation of cell communication	GO:0010647			blood vessel development	GO:0001568	negative regulation of cell cycle process	GO:0010948	positive regulation of transcription by RNA polymerase II	GO:0045944
				positive regulation of cellular biosynthetic process	GO:0031328	leukocyte activation	GO:0045321			cellular macromolecule localization	GO:0070727	regulation of programmed cell death	GO:0043067	cellular response to endogenous stimulus	GO:0071495
				negative regulation of cytokine production	GO:0001818	regulation of signal transduction	GO:0009966			regulation of biological process	GO:0050789	negative regulation of mitotic cell cycle	GO:0045930	multicellular organismal process	GO:0032501
				cell surface receptor signaling pathway	GO:0007166	tube morphogenesis	GO:0035239			cell-cell signaling	GO:0007267	regulation of cellular localization	GO:0060341	homeostasis of number of cells	GO:0048872
				defense response to bacterium	GO:0042742	generation of neurons	GO:0048699			plasma membrane bounded cell projection assembly	GO:0120031	cellular component organization	GO:0016043	response to organic substance	GO:0010033
				positive regulation of biosynthetic process	GO:0009891	homeostatic process	GO:0042592			maintenance of location	GO:0051235	regulation of multicellular organismal process	GO:0051239	animal organ development	GO:0048513
				intracellular receptor signaling pathway	GO:0030522	positive regulation of signal transduction	GO:0009967			actin filament organization	GO:0007015	positive regulation of cellular component organization	GO:0051130	regulation of cell population proliferation	GO:0042127
				positive regulation of gene expression	GO:0010628	cell projection organization	GO:0030030			maintenance of location in cell	GO:0051651	metaphase/anaphase transition of cell cycle	GO:0044784	embryo development	GO:0009790
				cellular response to type I interferon	GO:0071357	phosphate-containing compound metabolic process	GO:0006796			cell projection assembly	GO:0030031	cell communication	GO:0007154	circulatory system development	GO:0072359
				type I interferon-mediated signaling pathway	GO:0060337	positive regulation of cell motility	GO:2000147			enzyme-linked receptor protein signaling pathway	GO:0007167	cell population proliferation	GO:0008283	vasculature development	GO:0001944
				viral genome replication	GO:0019079	regulation of cell development	GO:0060284			cell population proliferation	GO:0008283	mitotic cell cycle checkpoint signaling	GO:0007093	positive regulation of cell differentiation	GO:0045597
				negative regulation of response to stimulus	GO:0048585	protein phosphorylation	GO:0006468			response to abiotic stimulus	GO:0009628	localization	GO:0051179	intracellular signaling cassette	GO:0141124
				regulation of cytoplasmic pattern recognition receptor signaling pathway	GO:0039531	sterol biosynthetic process	GO:0016126			animal organ regeneration	GO:0031100	regulation of nitrogen compound metabolic process	GO:0051171	positive regulation of apoptotic process	GO:0043065
				positive regulation of macromolecule biosynthetic process	GO:0010557	phosphorylation	GO:0016310			cellular response to nitrogen compound	GO:1901699	chromosome separation	GO:0051304	tissue morphogenesis	GO:0048729
				regulation of macromolecule metabolic process	GO:0060255	positive regulation of biosynthetic process	GO:0009891			vasculature development	GO:0001944	response to organic substance	GO:0010033	positive regulation of cell communication	GO:0010647
				regulation of metabolic process	GO:0019222	lymphocyte activation	GO:0046649			plasma membrane bounded cell projection organization	GO:0120036	cell motility	GO:0048870	positive regulation of signaling	GO:0023056
				positive regulation of signal transduction	GO:0009967	organic cyclic compound biosynthetic process	GO:1901362			regulation of catalytic activity	GO:0050790	regulation of apoptotic process	GO:0042981	cell development	GO:0048468
				response to type I interferon	GO:0034340	response to abiotic stimulus	GO:0009628			response to organic cyclic compound	GO:0014070	organic substance catabolic process	GO:1901575	cellular response to organic substance	GO:0071310
				catabolic process	GO:0009056	cellular response to stress	GO:0033554			cortical actin cytoskeleton organization	GO:0030866	regulation of primary metabolic process	GO:0080090	regulation of intracellular signal transduction	GO:1902531
				positive regulation of cell communication	GO:0010647	neuron differentiation	GO:0030182			regulation of gliogenesis	GO:0014013	anatomical structure morphogenesis	GO:0009653	homeostatic process	GO:0042592
				positive regulation of signaling	GO:0023056	cell communication	GO:0007154			regulation of dendritic spine morphogenesis	GO:0061001	regulation of chromosome separation	GO:1905818	positive regulation of signal transduction	GO:0009967
				negative regulation of cytokine-mediated signaling pathway	GO:0001960	epithelium development	GO:0060429			negative regulation of protein metabolic process	GO:0051248	signal transduction	GO:0007165	regulation of multicellular organismal development	GO:2000026
				regulation of cell migration	GO:0030334	positive regulation of cell population proliferation	GO:0008284			postsynapse organization	GO:0099173	regulation of cell communication	GO:0010646	positive regulation of programmed cell death	GO:0043068
				regulation of type I interferon-mediated signaling pathway	GO:0060338	positive regulation of cellular biosynthetic process	GO:0031328			regulation of proteolysis	GO:0030162	cell cycle checkpoint signaling	GO:0000075	tube development	GO:0035295
				cellular response to stimulus	GO:0051716	regulation of localization	GO:0032879			cellular response to chemical stress	GO:0062197	cellular response to organic substance	GO:0071310	negative regulation of macromolecule metabolic process	GO:0010605
				defense response to protozoan	GO:0042832	regulation of body fluid levels	GO:0050878			generation of neurons	GO:0048699	cell cycle G1/S phase transition	GO:0044843	blood vessel development	GO:0001568
				negative regulation of multicellular organismal process	GO:0051241	positive regulation of macromolecule biosynthetic process	GO:0010557			organic substance transport	GO:0071702	G1/S transition of mitotic cell cycle	GO:0000082	regulation of apoptotic process	GO:0042981
				negative regulation of response to cytokine stimulus	GO:0060761	anatomical structure formation involved in morphogenesis	GO:0048646			regulation of cellular process	GO:0050794	cell migration	GO:0016477	cell surface receptor signaling pathway	GO:0007166
				negative regulation of metabolic process	GO:0009892	secondary alcohol biosynthetic process	GO:1902653			regulation of cell adhesion	GO:0030155	regulation of signaling	GO:0023051	leukocyte differentiation	GO:0002521
				apoptotic process	GO:0006915	cholesterol biosynthetic process	GO:0006695			regulation of cell migration	GO:0030334	establishment or maintenance of cell polarity	GO:0007163	regulation of programmed cell death	GO:0043067
				negative regulation of type I interferon-mediated signaling pathway	GO:0060339	lymphocyte differentiation	GO:0030098			regulation of aspartic-type endopeptidase activity involved in amyloid precursor protein catabolic process	GO:1902959	cell differentiation	GO:0030154	cell activation	GO:0001775
				cell activation	GO:0001775	leukocyte differentiation	GO:0002521			cell projection organization	GO:0030030	organelle assembly	GO:0070925	regulation of molecular function	GO:0065009
				response to protozoan	GO:0001562	regulation of cellular biosynthetic process	GO:0031326			positive regulation of molecular function	GO:0044093	cellular developmental process	GO:0048869	skeletal system development	GO:0001501
				organic substance catabolic process	GO:1901575	signaling	GO:0023052			positive regulation of glial cell differentiation	GO:0045687	microtubule organizing center localization	GO:0061842	angiogenesis	GO:0001525
				regulation of biosynthetic process	GO:0009889	cellular response to organic substance	GO:0071310			regulation of body fluid levels	GO:0050878	centrosome localization	GO:0051642	positive regulation of intracellular signal transduction	GO:1902533
				negative regulation of type I interferon production	GO:0032480	cellular component organization	GO:0016043			positive regulation of cell activation	GO:0050867	protein localization	GO:0008104	organonitrogen compound metabolic process	GO:1901564
				intracellular signal transduction	GO:0035556	regulation of gene expression	GO:0010468			regulation of glial cell differentiation	GO:0045685	regulation of cell population proliferation	GO:0042127	blood vessel morphogenesis	GO:0048514
				cytolysis in another organism	GO:0051715	positive regulation of cellular component organization	GO:0051130			response to growth factor	GO:0070848	cellular component organization or biogenesis	GO:0071840	regulation of phosphate metabolic process	GO:0019220
				negative regulation of signal transduction	GO:0009968	regulation of transport	GO:0051049			negative regulation of cellular process	GO:0048523	regulation of G2/M transition of mitotic cell cycle	GO:0010389	regulation of phosphorus metabolic process	GO:0051174
				negative regulation of signaling	GO:0023057	regulation of biosynthetic process	GO:0009889					cortical cytoskeleton organization	GO:0030865	epithelial cell differentiation	GO:0030855
				regulation of cell motility	GO:2000145	plasma membrane bounded cell projection organization	GO:0120036					cellular macromolecule localization	GO:0070727	in utero embryonic development	GO:0001701
				negative regulation of cell communication	GO:0010648	regulation of leukocyte activation	GO:0002694					regulation of cell cycle G2/M phase transition	GO:1902749	positive regulation of response to stimulus	GO:0048584
				regulation of biological process	GO:0050789	neuron projection development	GO:0031175					organelle localization	GO:0051640	embryo development ending in birth or egg hatching	GO:0009792
				regulation of macromolecule biosynthetic process	GO:0010556	regulation of intracellular signal transduction	GO:1902531					regulation of localization	GO:0032879	regulation of cell motility	GO:2000145
				regulation of programmed cell death	GO:0043067	response to chemical	GO:0042221					response to chemical	GO:0042221	growth	GO:0040007
				macromolecule localization	GO:0033036	regulation of macromolecule biosynthetic process	GO:0010556					proteolysis	GO:0006508	regulation of MAP kinase activity	GO:0043405
				regulation of cellular biosynthetic process	GO:0031326	cholesterol metabolic process	GO:0008203					positive regulation of macromolecule metabolic process	GO:0010604	embryonic morphogenesis	GO:0048598
				response to molecule of bacterial origin	GO:0002237	neuron development	GO:0048666					establishment of organelle localization	GO:0051656	chordate embryonic development	GO:0043009
				negative regulation of macromolecule metabolic process	GO:0010605	angiogenesis	GO:0001525					regulation of DNA metabolic process	GO:0051052	response to chemical	GO:0042221
				biological regulation	GO:0065007	mononuclear cell differentiation	GO:1903131					centromere complex assembly	GO:0034508	nitrogen compound metabolic process	GO:0006807
				response to chemical	GO:0042221	regulation of nucleobase-containing compound metabolic process	GO:0019219					positive regulation of organelle organization	GO:0010638	lymphocyte activation	GO:0046649
				regulation of gene expression	GO:0010468	heart development	GO:0007507					regulation of mitotic sister chromatid segregation	GO:0033047	regulation of locomotion	GO:0040012
				positive regulation of cytokine-mediated signaling pathway	GO:0001961	cellular component organization or biogenesis	GO:0071840					organonitrogen compound catabolic process	GO:1901565	morphogenesis of a branching structure	GO:0001763
				regulation of locomotion	GO:0040012	regulation of lymphocyte activation	GO:0051249					regulation of macromolecule metabolic process	GO:0060255	regulation of cell migration	GO:0030334
				negative regulation of macromolecule biosynthetic process	GO:0010558	secondary alcohol metabolic process	GO:1902652					regulation of G1/S transition of mitotic cell cycle	GO:2000045	regulation of protein modification process	GO:0031399
				macromolecule modification	GO:0043412	kidney development	GO:0001822					regulation of locomotion	GO:0040012	phosphorus metabolic process	GO:0006793
				positive regulation of type I interferon production	GO:0032481	sterol metabolic process	GO:0016125					regulation of signal transduction	GO:0009966	primary metabolic process	GO:0044238
				regulation of intracellular signal transduction	GO:1902531	regulation of response to stress	GO:0080134					regulation of attachment of spindle microtubules to kinetochore	GO:0051988	morphogenesis of a branching epithelium	GO:0061138
				type II interferon-mediated signaling pathway	GO:0060333	regulation of RNA metabolic process	GO:0051252					regulation of DNA replication	GO:0006275	lymphocyte differentiation	GO:0030098
				negative regulation of biosynthetic process	GO:0009890	protein metabolic process	GO:0019538					regulation of catalytic activity	GO:0050790	cellular response to oxygen-containing compound	GO:1901701
				post-translational protein modification	GO:0043687	epithelial cell proliferation	GO:0050673					positive regulation of nitrogen compound metabolic process	GO:0051173	leukocyte activation	GO:0045321
				inflammatory response	GO:0006954	cell-substrate adhesion	GO:0031589					positive regulation of mitotic cell cycle phase transition	GO:1901992	kidney development	GO:0001822
				regulation of cellular metabolic process	GO:0031323	regulation of phosphate metabolic process	GO:0019220					establishment of localization	GO:0051234	negative regulation of cellular biosynthetic process	GO:0031327
				leukocyte activation	GO:0045321	regulation of phosphorus metabolic process	GO:0051174					kinetochore assembly	GO:0051382	response to oxygen-containing compound	GO:1901700
				cytolysis	GO:0019835	renal system development	GO:0072001					supramolecular fiber organization	GO:0097435	fat cell differentiation	GO:0045444
				positive regulation of response to cytokine stimulus	GO:0060760	regulation of DNA-templated transcription	GO:0006355					negative regulation of cell cycle	GO:0045786	negative regulation of multicellular organismal process	GO:0051241
				negative regulation of cellular biosynthetic process	GO:0031327	cell morphogenesis	GO:0000902					regulation of mitotic nuclear division	GO:0007088	negative regulation of biosynthetic process	GO:0009890
				organic substance metabolic process	GO:0071704	regulation of phosphorylation	GO:0042325					DNA repair	GO:0006281	positive regulation of multicellular organismal process	GO:0051240
				negative regulation of cellular metabolic process	GO:0031324	MAPK cascade	GO:0000165					regulation of cell cycle G1/S phase transition	GO:1902806	nephron development	GO:0072006
				protein modification process	GO:0036211	positive regulation of programmed cell death	GO:0043068					response to endogenous stimulus	GO:0009719	negative regulation of macromolecule biosynthetic process	GO:0010558
				macromolecule catabolic process	GO:0009057	regulation of RNA biosynthetic process	GO:2001141					mitotic metaphase chromosome alignment	GO:0007080	renal system development	GO:0072001
				positive regulation of cytokine production	GO:0001819	positive regulation of intracellular signal transduction	GO:1902533					regulation of cell migration	GO:0030334	regulation of phosphorylation	GO:0042325
				positive regulation of programmed cell death	GO:0043068	negative regulation of cell adhesion	GO:0007162					spindle assembly	GO:0051225	immune system process	GO:0002376
				regulation of cellular process	GO:0050794	intracellular signaling cassette	GO:0141124					cortical actin cytoskeleton organization	GO:0030866	biomineral tissue development	GO:0031214
				regulation of inflammasome-mediated signaling pathway	GO:0141085	renal system vasculature development	GO:0061437					tissue development	GO:0009888	morphogenesis of an epithelium	GO:0002009
				protein modification by small protein conjugation or removal	GO:0070647	kidney vasculature development	GO:0061440					regulation of cell motility	GO:2000145	gland development	GO:0048732
				positive regulation of nitrogen compound metabolic process	GO:0051173	regulation of protein modification process	GO:0031399					regulation of proteolysis	GO:0030162	mononuclear cell differentiation	GO:1903131
				locomotion	GO:0040011	protein modification process	GO:0036211					negative regulation of apoptotic process	GO:0043066	connective tissue development	GO:0061448
				positive regulation of cell migration	GO:0030335	organic substance transport	GO:0071702					post-translational protein modification	GO:0043687	embryonic organ development	GO:0048568
				cellular response to interferon-alpha	GO:0035457	organonitrogen compound metabolic process	GO:1901564					regulation of molecular function	GO:0065009	phosphate-containing compound metabolic process	GO:0006796
				organonitrogen compound catabolic process	GO:1901565	positive regulation of apoptotic process	GO:0043065					actin filament-based process	GO:0030029	positive regulation of epithelial cell differentiation	GO:0030858
				cell migration	GO:0016477	negative regulation of response to stimulus	GO:0048585					negative regulation of programmed cell death	GO:0043069	regulation of immune system process	GO:0002682
				metabolic process	GO:0008152	negative regulation of developmental process	GO:0051093					positive regulation of protein metabolic process	GO:0051247	locomotion	GO:0040011
				proteolysis	GO:0006508	cell-matrix adhesion	GO:0007160					response to hypoxia	GO:0001666	cellular response to growth factor stimulus	GO:0071363
				regulation of protein metabolic process	GO:0051246	developmental growth	GO:0048589					locomotion	GO:0040011	response to external stimulus	GO:0009605
				positive regulation of multicellular organismal process	GO:0051240	positive regulation of nucleobase-containing compound metabolic process	GO:0045935					regulation of developmental process	GO:0050793	response to growth factor	GO:0070848
				regulation of apoptotic process	GO:0042981	regulation of MAPK cascade	GO:0043408					regulation of response to stress	GO:0080134	macromolecule modification	GO:0043412
				inflammasome-mediated signaling pathway	GO:0141084	T cell differentiation	GO:0030217					actin cytoskeleton organization	GO:0030036	cartilage development	GO:0051216
				positive regulation of interferon-beta production	GO:0032728	smooth muscle cell proliferation	GO:0048659					cell adhesion	GO:0007155	nephron morphogenesis	GO:0072028
				response to lipopolysaccharide	GO:0032496	growth	GO:0040007					regulation of protein localization to cell periphery	GO:1904375	T cell activation	GO:0042110
				positive regulation of cell motility	GO:2000147	negative regulation of locomotion	GO:0040013					response to oxygen-containing compound	GO:1901700	kidney epithelium development	GO:0072073
				interferon-beta production	GO:0032608	steroid biosynthetic process	GO:0006694					negative regulation of cellular component organization	GO:0051129	response to stress	GO:0006950
				regulation of interferon-beta production	GO:0032648	chemotaxis	GO:0006935					intracellular signaling cassette	GO:0141124	kidney morphogenesis	GO:0060993
				intracellular signaling cassette	GO:0141124	regulation of protein metabolic process	GO:0051246					regulation of cellular metabolic process	GO:0031323	regulation of anatomical structure morphogenesis	GO:0022603
				regulation of cell population proliferation	GO:0042127	lipid metabolic process	GO:0006629					positive regulation of cellular metabolic process	GO:0031325	regulation of protein metabolic process	GO:0051246
				positive regulation of locomotion	GO:0040017	negative regulation of cell activation	GO:0050866					positive regulation of chromosome segregation	GO:0051984	regulation of MAPK cascade	GO:0043408
				cell motility	GO:0048870	taxis	GO:0042330					negative regulation of mitotic nuclear division	GO:0045839	protein metabolic process	GO:0019538
				regulation of necroptotic process	GO:0060544	positive regulation of cell differentiation	GO:0045597					regulation of establishment of protein localization	GO:0070201	negative regulation of cell population proliferation	GO:0008285
				regulation of primary metabolic process	GO:0080090	signal transduction	GO:0007165					negative regulation of organelle organization	GO:0010639	metabolic process	GO:0008152
				regulation of developmental process	GO:0050793	lipid biosynthetic process	GO:0008610					macromolecule catabolic process	GO:0009057	positive regulation of cell motility	GO:2000147
				primary metabolic process	GO:0044238	regulation of cell-cell adhesion	GO:0022407					circulatory system development	GO:0072359	stem cell differentiation	GO:0048863
				regulation of nitrogen compound metabolic process	GO:0051171	positive regulation of cell development	GO:0010720					protein catabolic process	GO:0030163	regulation of protein phosphorylation	GO:0001932
				protein localization	GO:0008104	regulation of transcription by RNA polymerase II	GO:0006357					carbohydrate derivative metabolic process	GO:1901135	nephron epithelium development	GO:0072009
				necroptotic process	GO:0070266	T cell activation	GO:0042110					positive regulation of G2/M transition of mitotic cell cycle	GO:0010971	negative regulation of protein metabolic process	GO:0051248
				cellular macromolecule localization	GO:0070727	DNA-templated transcription	GO:0006351					protein modification by small protein conjugation or removal	GO:0070647	negative regulation of intracellular signal transduction	GO:1902532
				regulation of anatomical structure morphogenesis	GO:0022603	metabolic process	GO:0008152					response to decreased oxygen levels	GO:0036293	MAPK cascade	GO:0000165
				cell population proliferation	GO:0008283	smooth muscle cell migration	GO:0014909					negative regulation of mitotic sister chromatid separation	GO:2000816	bone mineralization	GO:0030282
				canonical NF-kappaB signal transduction	GO:0007249	regulation of hemopoiesis	GO:1903706					negative regulation of sister chromatid segregation	GO:0033046	positive regulation of locomotion	GO:0040017
				signal transduction	GO:0007165	regulation of protein phosphorylation	GO:0001932					negative regulation of mitotic metaphase/anaphase transition	GO:0045841	regulation of animal organ morphogenesis	GO:2000027
				regulation of response to type II interferon	GO:0060330	cellular response to cytokine stimulus	GO:0071345					negative regulation of mitotic sister chromatid segregation	GO:0033048	developmental growth	GO:0048589
				regulation of type II interferon-mediated signaling pathway	GO:0060334	immune system development	GO:0002520					cellular response to endogenous stimulus	GO:0071495	skeletal system morphogenesis	GO:0048705
				regulation of epithelial cell migration	GO:0010632	RNA biosynthetic process	GO:0032774					regulation of nuclear division	GO:0051783	negative regulation of molecular function	GO:0044092
				response to lipid	GO:0033993	multicellular organismal-level homeostasis	GO:0048871					regulation of mitotic sister chromatid separation	GO:0010965	cell migration	GO:0016477
				signaling	GO:0023052	regulation of epithelial cell proliferation	GO:0050678					positive regulation of cell division	GO:0051781	regulation of DNA-binding transcription factor activity	GO:0051090
				proteolysis involved in protein catabolic process	GO:0051603	steroid metabolic process	GO:0008202					cell surface receptor signaling pathway	GO:0007166	positive regulation of phosphate metabolic process	GO:0045937
				positive regulation of apoptotic process	GO:0043065	muscle cell proliferation	GO:0033002					cell junction organization	GO:0034330	positive regulation of phosphorus metabolic process	GO:0010562
				cellular catabolic process	GO:0044248	central nervous system development	GO:0007417					macromolecule glycosylation	GO:0043413	T cell differentiation	GO:0030217
				cellular nitrogen compound biosynthetic process	GO:0044271	regulation of smooth muscle cell proliferation	GO:0048660					protein glycosylation	GO:0006486	nephron tubule morphogenesis	GO:0072078
				regulation of programmed necrotic cell death	GO:0062098	apoptotic signaling pathway	GO:0097190					glycosylation	GO:0070085	cell-cell signaling	GO:0007267
				cell killing	GO:0001906	response to cytokine	GO:0034097					nervous system development	GO:0007399	positive regulation of protein metabolic process	GO:0051247
				cellular response to molecule of bacterial origin	GO:0071219	negative regulation of epithelial cell differentiation	GO:0030857					response to abiotic stimulus	GO:0009628	cellular metabolic process	GO:0044237
				positive regulation of response to type II interferon	GO:0060332	response to nitrogen compound	GO:1901698					protein transport	GO:0015031
				positive regulation of type II interferon-mediated signaling pathway	GO:0060335	positive regulation of gene expression	GO:0010628					circulatory system process	GO:0003013
				negative regulation of angiogenesis	GO:0016525	organic substance metabolic process	GO:0071704					regulation of protein localization to plasma membrane	GO:1903076
				negative regulation of inflammasome-mediated signaling pathway	GO:0141086	alcohol biosynthetic process	GO:0046165					macromolecule localization	GO:0033036
				cell communication	GO:0007154	embryo development	GO:0009790					negative regulation of chromosome segregation	GO:0051985
				negative regulation of blood vessel morphogenesis	GO:2000181	negative regulation of programmed cell death	GO:0043069					negative regulation of metaphase/anaphase transition of cell cycle	GO:1902100
				negative regulation of vasculature development	GO:1901343	response to endogenous stimulus	GO:0009719					negative regulation of chromosome separation	GO:1905819
				ameboidal-type cell migration	GO:0001667	response to organonitrogen compound	GO:0010243					cellular catabolic process	GO:0044248
				protein ubiquitination	GO:0016567	primary metabolic process	GO:0044238					protein localization to cell periphery	GO:1990778
				positive regulation of cellular catabolic process	GO:0031331	regulation of smooth muscle cell migration	GO:0014910					mitotic sister chromatid separation	GO:0051306
				negative regulation of cytoplasmic pattern recognition receptor signaling pathway	GO:0039532	transcription by RNA polymerase II	GO:0006366					vasculature development	GO:0001944
				regulation of canonical NF-kappaB signal transduction	GO:0043122	glomerulus vasculature development	GO:0072012					positive regulation of cell cycle G2/M phase transition	GO:1902751
				positive regulation of pattern recognition receptor signaling pathway	GO:0062208	response to light stimulus	GO:0009416					protein targeting to lysosome	GO:0006622
				regulation of cellular catabolic process	GO:0031329	regulation of anatomical structure morphogenesis	GO:0022603					animal organ development	GO:0048513
				nitrogen compound metabolic process	GO:0006807	regulation of response to external stimulus	GO:0032101					response to oxygen levels	GO:0070482
				lymphocyte activation	GO:0046649	negative regulation of apoptotic process	GO:0043066					glycoprotein biosynthetic process	GO:0009101
				protein modification by small protein conjugation	GO:0032446	muscle cell migration	GO:0014812					positive regulation of cell cycle phase transition	GO:1901989
				regulation of multicellular organismal development	GO:2000026	positive regulation of cell adhesion	GO:0045785					regulation of intracellular protein transport	GO:0033157
				alpha-beta T cell proliferation	GO:0046633	negative regulation of nitrogen compound metabolic process	GO:0051172					cell projection organization	GO:0030030
				regulation of cell activation	GO:0050865	positive regulation of protein modification process	GO:0031401					negative regulation of nuclear division	GO:0051784
				programmed necrotic cell death	GO:0097300	nucleobase-containing compound biosynthetic process	GO:0034654					plasma membrane bounded cell projection organization	GO:0120036
				cellular response to virus	GO:0098586	cytokine-mediated signaling pathway	GO:0019221					attachment of mitotic spindle microtubules to kinetochore	GO:0051315
				negative regulation of chemokine (C-X-C motif) ligand 2 production	GO:2000342	macromolecule modification	GO:0043412					carbohydrate derivative biosynthetic process	GO:1901137
				cellular response to biotic stimulus	GO:0071216	B cell activation	GO:0042113					response to external stimulus	GO:0009605
				cellular response to lipopolysaccharide	GO:0071222	positive regulation of RNA metabolic process	GO:0051254					regulation of cell division	GO:0051302
				protein catabolic process	GO:0030163	positive regulation of DNA-templated transcription	GO:0045893					oxoacid metabolic process	GO:0043436
				negative regulation of protein metabolic process	GO:0051248	negative regulation of metabolic process	GO:0009892
				mononuclear cell proliferation	GO:0032943	hemostasis	GO:0007599
				regulation of catabolic process	GO:0009894	aromatic compound biosynthetic process	GO:0019438
				negative regulation of viral life cycle	GO:1903901	positive regulation of RNA biosynthetic process	GO:1902680
				suppression of viral release by host	GO:0044790	positive regulation of immune system process	GO:0002684
				positive regulation of pyroptosis	GO:0140639	negative regulation of cell migration	GO:0030336
				regulation of AIM2 inflammasome complex assembly	GO:0140971	positive regulation of phosphate metabolic process	GO:0045937
				modulation by symbiont of entry into host	GO:0052372	positive regulation of phosphorus metabolic process	GO:0010562
				regulation of xenophagy	GO:1904415	organic hydroxy compound biosynthetic process	GO:1901617
				negative regulation of IP-10 production	GO:0071659	cellular response to oxygen-containing compound	GO:1901701
				positive regulation of xenophagy	GO:1904417	wound healing	GO:0042060
				T cell activation	GO:0042110	negative regulation of nucleobase-containing compound metabolic process	GO:0045934
				negative regulation of cell population proliferation	GO:0008285	small molecule biosynthetic process	GO:0044283
				regulation of NLRP3 inflammasome complex assembly	GO:1900225	regulation of peptidyl-tyrosine phosphorylation	GO:0050730
				cellular process	GO:0009987	leukocyte cell-cell adhesion	GO:0007159
				macromolecule metabolic process	GO:0043170	heterocycle biosynthetic process	GO:0018130
				organonitrogen compound biosynthetic process	GO:1901566	positive regulation of protein metabolic process	GO:0051247
				glutamine family amino acid catabolic process	GO:0009065	regulation of anatomical structure size	GO:0090066
				cellular localization	GO:0051641	epithelial cell differentiation	GO:0030855
				regulation of leukocyte activation	GO:0002694	positive regulation of peptidyl-tyrosine phosphorylation	GO:0050731
				protein polyubiquitination	GO:0000209	cellular anatomical entity morphogenesis	GO:0032989
				positive regulation of tumor necrosis factor production	GO:0032760	negative regulation of cell motility	GO:2000146
				IP-10 production	GO:0071612	positive regulation of smooth muscle cell proliferation	GO:0048661
				regulation of IP-10 production	GO:0071658	positive regulation of cell activation	GO:0050867
				regulation of cell cycle	GO:0051726	negative regulation of RNA metabolic process	GO:0051253
				positive regulation of intracellular signal transduction	GO:1902533	cytokine production	GO:0001816
				positive regulation of tumor necrosis factor superfamily cytokine production	GO:1903557	tissue remodeling	GO:0048771
				NLRP3 inflammasome complex assembly	GO:0044546	negative regulation of cell-cell adhesion	GO:0022408
				localization	GO:0051179	macromolecule localization	GO:0033036
				regulation of angiogenesis	GO:0045765	regulation of ERK1 and ERK2 cascade	GO:0070372
				negative regulation of cGAS/STING signaling pathway	GO:0160049	positive regulation of transport	GO:0051050
				chemokine (C-X-C motif) ligand 2 production	GO:0072567	response to radiation	GO:0009314
				regulation of chemokine (C-X-C motif) ligand 2 production	GO:2000341	negative regulation of cellular metabolic process	GO:0031324
				alpha-beta T cell activation	GO:0046631	negative regulation of cell differentiation	GO:0045596
				regulation of vasculature development	GO:1901342	negative regulation of DNA-templated transcription	GO:0045892
						cell projection morphogenesis	GO:0048858
						positive regulation of phosphorylation	GO:0042327
						positive regulation of MAPK cascade	GO:0043410
						regulation of neuron projection development	GO:0010975
						regulation of cell projection organization	GO:0031344
						lipid localization	GO:0010876
						positive regulation of transcription by RNA polymerase II	GO:0045944
						artery morphogenesis	GO:0048844
						platelet activation	GO:0030168
						inflammatory response	GO:0006954
						negative regulation of RNA biosynthetic process	GO:1902679
						platelet aggregation	GO:0070527
						blood coagulation	GO:0007596
						peptidyl-tyrosine phosphorylation	GO:0018108
						gland development	GO:0048732
						connective tissue development	GO:0061448
						positive regulation of protein phosphorylation	GO:0001934
						peptidyl-tyrosine modification	GO:0018212
						coagulation	GO:0050817
						positive regulation of vasculature development	GO:1904018
						regulation of cytokine production	GO:0001817
						actin cytoskeleton organization	GO:0030036
						regulation of T cell activation	GO:0050863
						regulation of cellular component biogenesis	GO:0044087
						cellular metabolic process	GO:0044237
						negative regulation of leukocyte activation	GO:0002695
						negative regulation of macromolecule metabolic process	GO:0010605
						response to lipid	GO:0033993
						type 2 immune response	GO:0042092
						gliogenesis	GO:0042063
						ERK1 and ERK2 cascade	GO:0070371
						negative regulation of signaling	GO:0023057
						positive regulation of smooth muscle cell migration	GO:0014911
						negative chemotaxis	GO:0050919
						regulation of leukocyte proliferation	GO:0070663
						embryonic organ development	GO:0048568
						regulation of cell-substrate adhesion	GO:0010810
						secretion	GO:0046903
						artery development	GO:0060840
						supramolecular fiber organization	GO:0097435
						regulation of cellular localization	GO:0060341
						regulation of B cell activation	GO:0050864
						regulation of lymphocyte proliferation	GO:0050670
						positive regulation of leukocyte activation	GO:0002696
						regulation of platelet activation	GO:0010543
						animal organ morphogenesis	GO:0009887
						hematopoietic or lymphoid organ development	GO:0048534
						regulation of cell cycle	GO:0051726
						regulation of mononuclear cell proliferation	GO:0032944
						endothelium development	GO:0003158
						cell morphogenesis involved in neuron differentiation	GO:0048667
						muscle structure development	GO:0061061
						endothelial cell migration	GO:0043542
						positive regulation of lymphocyte activation	GO:0051251
						ameboidal-type cell migration	GO:0001667
						import into cell	GO:0098657
						tissue morphogenesis	GO:0048729
						actin filament-based process	GO:0030029
						negative regulation of biosynthetic process	GO:0009890
						neuron projection morphogenesis	GO:0048812
						regulation of chemotaxis	GO:0050920
						enzyme-linked receptor protein signaling pathway	GO:0007167
						negative regulation of cell communication	GO:0010648
						actin filament organization	GO:0007015
						mesenchymal cell differentiation	GO:0048762
						regulation of leukocyte cell-cell adhesion	GO:1903037
						cell growth	GO:0016049
						regulation of plasma membrane bounded cell projection organization	GO:0120035
						nerve development	GO:0021675
						response to wounding	GO:0009611
						negative regulation of macromolecule biosynthetic process	GO:0010558
						small molecule metabolic process	GO:0044281
						negative regulation of cellular biosynthetic process	GO:0031327
						positive regulation of angiogenesis	GO:0045766
						cell-cell signaling	GO:0007267
						regulation of vasculature development	GO:1901342
						regulation of organelle organization	GO:0033043
						plasma membrane bounded cell projection morphogenesis	GO:0120039
						response to hypoxia	GO:0001666
						regulation of supramolecular fiber organization	GO:1902903
						glomerulus development	GO:0032835
						response to organic cyclic compound	GO:0014070
						myeloid cell differentiation	GO:0030099
						regulation of G1/S transition of mitotic cell cycle	GO:2000045
						response to UV	GO:0009411
						negative regulation of endothelial cell differentiation	GO:0045602
						negative regulation of T cell activation	GO:0050868
						positive regulation of immune effector process	GO:0002699
						cellular homeostasis	GO:0019725
						regulation of cellular component size	GO:0032535
						regulation of nervous system development	GO:0051960
						cellular response to lipoprotein particle stimulus	GO:0071402
						negative regulation of lymphocyte activation	GO:0051250
						negative regulation of signal transduction	GO:0009968
						negative regulation of response to external stimulus	GO:0032102
						cytoskeleton organization	GO:0007010
						cellular response to chemical stress	GO:0062197
						cellular response to tumor necrosis factor	GO:0071356
						fat cell differentiation	GO:0045444
						isoprenoid biosynthetic process	GO:0008299
						cell adhesion mediated by integrin	GO:0033627
						digestive system process	GO:0022600
						regulation of molecular function	GO:0065009
						alcohol metabolic process	GO:0006066
						regulation of epithelial cell differentiation	GO:0030856
						mesenchyme development	GO:0060485
						regulation of endothelial cell differentiation	GO:0045601
						intestinal absorption	GO:0050892
						regulation of catalytic activity	GO:0050790
						interleukin-6 production	GO:0032635
						regulation of interleukin-6 production	GO:0032675
						regulation of metal ion transport	GO:0010959
						skeletal system development	GO:0001501
						homotypic cell-cell adhesion	GO:0034109
						cellular nitrogen compound biosynthetic process	GO:0044271
						regulation of secretion by cell	GO:1903530
						regulation of cellular response to stress	GO:0080135
						fibroblast proliferation	GO:0048144
